# Supplementary material for: A Star-Shaped Copolymer with Tetra-Hydroxy-Phenylporphyrin Core and Four PNIPAM-b-PMAGA Arms for Targeted Photodynamic Therapy
Source: Polymers (Basel). 2023 Jan 18;15(3):509. doi: 10.3390/polym15030509 (PMC9919623; doi:10.3390/polym15030509)
Supplement: Supplementary file 1 [file polymers-15-00509-s001.zip]

Archive with 1 entries (1 files):
- polymers-2069062-supplementary.pdf
